# Supplementary material for: Quantum Mechanical Investigation of the Oxidative Cleavage of the C–C Backbone Bonds in Polyethylene Model Molecules
Source: Polymers (Basel). 2021 Aug 15;13(16):2730. doi: 10.3390/polym13162730 (PMC8398876; doi:10.3390/polym13162730)
Supplement: Supplementary file 1 [file polymers-13-02730-s001.zip]

Archive with 1 entries (1 files):
- polymers-1334260-supplementary.pdf
